# Supplementary material for: Validation of the Pathogenic Effect of IGHMBP2 Gene Mutations Based on Yeast S. cerevisiae Model
Source: Int J Mol Sci. 2022 Aug 31;23(17):9913. doi: 10.3390/ijms23179913 (PMC9456350; doi:10.3390/ijms23179913)
Supplement: Supplementary file 1 [file ijms-23-09913-s001.zip]

Archive with 1 entries (1 files):
- ijms-1859622-supplementary.pdf
